# Supplementary material for: A Systematic Review and Meta-Analysis of Human Milk Feeding and Short-Term Growth in Preterm and Very Low Birth Weight Infants
Source: Nutrients. 2021 Jun 18;13(6):2089. doi: 10.3390/nu13062089 (PMC8234723; doi:10.3390/nu13062089)
Supplement: Supplementary file 1 [file nutrients-13-02089-s001.zip]

Archive with 1 entries (1 files):
- nutrients-1235030-supplementary.pdf
